# Supplementary material for: Genetically predicted N-methylhydroxyproline levels mediate the association between naive CD8+ T cells and allergic rhinitis: a mediation Mendelian randomization study
Source: Front Immunol. 2024 May 23;15:1396246. doi: 10.3389/fimmu.2024.1396246 (PMC11153669; doi:10.3389/fimmu.2024.1396246)
Supplement: Supplementary file 4 [file Table_1.xlsx]

## Sheet: Sheet 1
Table 1, Sheet 1. Heterogeneity and horizontal pleiotropy analyses of three immune cell phenotypes on AR
id.exposure	id.outcome	outcome	exposure	method1	Q1	Q_df1	Q_pval1	method2	Q2	Q_df2	Q_pval2	egger_intercept	se	pval	presso_global_test_p	Fmin
ebi-a-GCST90001552	Wmpau6	Allergic rhinitis	Naive CD8br %CD8br	MR Egger	43.1085	34	0.136048	Inverse variance weighted	47.3585	35	0.0792983	-0.00877908	0.00479505	0.0758971	0.107	19.5717
ebi-a-GCST90001854	Wmpau6	Allergic rhinitis	CD3 on CD39+ activated Treg	MR Egger	19.1212	24	0.745497	Inverse variance weighted	21.2209	25	0.680231	0.0100869	0.00696114	0.160269	0.739	19.6236
ebi-a-GCST90001880	Wmpau6	Allergic rhinitis	HVEM on CD45RA- CD4+	MR Egger	26.5056	17	0.0657292	Inverse variance weighted	26.5248	18	0.0883507	0.000843708	0.00760008	0.912906	0.215	19.7002

## Sheet: Sheet 2
Table 1, Sheet 2. MR estimates of three immune cell phenotypes on AR
id.exposure	id.outcome	outcome	exposure	method	nsnp	b	se	pval	lo_ci	up_ci	or	or_lci95	or_uci95	P_FDR
ebi-a-GCST90001552	Wmpau6	Allergic rhinitis	Naive CD8br %CD8br	MR Egger	36	-0.0149479	0.00807562	0.0728742	-0.0307761	0.000880314	0.985163	0.969693	1.00088
ebi-a-GCST90001552	Wmpau6	Allergic rhinitis	Naive CD8br %CD8br	Weighted median	36	-0.0213869	0.00932451	0.021812	-0.039663	-0.0031109	0.97884	0.961113	0.996894
ebi-a-GCST90001552	Wmpau6	Allergic rhinitis	Naive CD8br %CD8br	Inverse variance weighted	36	-0.0220696	0.00731103	0.000445753	-0.0363992	-0.00773995	0.978172	0.964255	0.99229	0.108615
ebi-a-GCST90001552	Wmpau6	Allergic rhinitis	Naive CD8br %CD8br	Simple mode	36	-0.0308881	0.0172538	0.082073	-0.0647055	0.00292937	0.969584	0.937343	1.00293
ebi-a-GCST90001552	Wmpau6	Allergic rhinitis	Naive CD8br %CD8br	Weighted mode	36	-0.0171706	0.00653467	0.0126785	-0.0299786	-0.00436263	0.982976	0.970466	0.995647
ebi-a-GCST90001854	Wmpau6	Allergic rhinitis	CD3 on CD39+ activated Treg	MR Egger	26	-0.0806557	0.0223315	0.0013962	-0.124425	-0.0368859	0.922511	0.883004	0.963786
ebi-a-GCST90001854	Wmpau6	Allergic rhinitis	CD3 on CD39+ activated Treg	Weighted median	26	-0.064676	0.0192775	0.000793659	-0.10246	-0.0268921	0.937371	0.902614	0.973466
ebi-a-GCST90001854	Wmpau6	Allergic rhinitis	CD3 on CD39+ activated Treg	Inverse variance weighted	26	-0.0544121	0.0130646	3.1157e-05	-0.0800187	-0.0288054	0.947042	0.923099	0.971606	0.0227758
ebi-a-GCST90001854	Wmpau6	Allergic rhinitis	CD3 on CD39+ activated Treg	Simple mode	26	-0.0702273	0.0289893	0.0229922	-0.127046	-0.0134082	0.932182	0.880693	0.986681
ebi-a-GCST90001854	Wmpau6	Allergic rhinitis	CD3 on CD39+ activated Treg	Weighted mode	26	-0.0650193	0.0185891	0.00177567	-0.101454	-0.0285846	0.937049	0.903523	0.97182
ebi-a-GCST90001880	Wmpau6	Allergic rhinitis	HVEM on CD45RA- CD4+	MR Egger	19	-0.0351691	0.0151144	0.0325881	-0.0647933	-0.00554496	0.965442	0.937261	0.99447
ebi-a-GCST90001880	Wmpau6	Allergic rhinitis	HVEM on CD45RA- CD4+	Weighted median	19	-0.0260257	0.0113422	0.0217561	-0.0482564	-0.00379508	0.97431	0.952889	0.996212
ebi-a-GCST90001880	Wmpau6	Allergic rhinitis	HVEM on CD45RA- CD4+	Inverse variance weighted	19	-0.0339432	0.0100319	4.00254e-05	-0.0536056	-0.0142807	0.966626	0.947806	0.985821	0.0146293
ebi-a-GCST90001880	Wmpau6	Allergic rhinitis	HVEM on CD45RA- CD4+	Simple mode	19	-0.0157254	0.0305459	0.612947	-0.0755955	0.0441446	0.984398	0.927191	1.04513
ebi-a-GCST90001880	Wmpau6	Allergic rhinitis	HVEM on CD45RA- CD4+	Weighted mode	19	-0.0260466	0.012136	0.0457361	-0.0498331	-0.0022601	0.97429	0.951388	0.997742
