# Supplementary material for: Genetically predicted N-methylhydroxyproline levels mediate the association between naive CD8+ T cells and allergic rhinitis: a mediation Mendelian randomization study
Source: Front Immunol. 2024 May 23;15:1396246. doi: 10.3389/fimmu.2024.1396246 (PMC11153669; doi:10.3389/fimmu.2024.1396246)
Supplement: Supplementary file 5 [file Table_2.xlsx]

## Sheet: Sheet 1
Table 2, Sheet 1. Heterogeneity and horizontal pleiotropy analyses of AR on three immune cell phenotypes
id.exposure	id.outcome	outcome	exposure	method1	Q1	Q_df1	Q_pval1	method2	Q2	Q_df2	Q_pval2	egger_intercept	se	pval	presso_global_test_p	Fmin
Wmpau6	ebi-a-GCST90001552	Naive CD8br %CD8br	Allergic rhinitis	MR Egger	4.88713	7	0.673735	Inverse variance weighted	5.0291	8	0.754461	0.0130685	0.0346841	0.717495	0.761	30.7055
Wmpau6	ebi-a-GCST90001854	CD3 on CD39+ activated Treg	Allergic rhinitis	MR Egger	4.53331	6	0.604901	Inverse variance weighted	4.58856	7	0.710028	0.0114346	0.0486447	0.821976	0.78	30.7055
Wmpau6	ebi-a-GCST90001880	HVEM on CD45RA- CD4+	Allergic rhinitis	MR Egger	5.5371	7	0.594713	Inverse variance weighted	5.79638	8	0.670028	0.0367894	0.0722495	0.626268	0.729	30.7055

## Sheet: Sheet 2
Table 2, Sheet 2. MR estimates of AR on three immune cell phenotypes
id.exposure	id.outcome	outcome	exposure	method	nsnp	b	se	pval	lo_ci	up_ci	or	or_lci95	or_uci95
Wmpau6	ebi-a-GCST90001552	Naive CD8br %CD8br	Allergic rhinitis	MR Egger	9	-0.05147	0.316228	0.875305	-0.671277	0.568337	0.949832	0.511055	1.76533
Wmpau6	ebi-a-GCST90001552	Naive CD8br %CD8br	Allergic rhinitis	Weighted median	9	0.0752736	0.0964897	0.43532	-0.113846	0.264393	1.07818	0.892395	1.30264
Wmpau6	ebi-a-GCST90001552	Naive CD8br %CD8br	Allergic rhinitis	Inverse variance weighted	9	0.0645894	0.0715593	0.366739	-0.0756669	0.204846	1.06672	0.927125	1.22734
Wmpau6	ebi-a-GCST90001552	Naive CD8br %CD8br	Allergic rhinitis	Simple mode	9	0.219048	0.14353	0.165488	-0.0622718	0.500368	1.24489	0.939627	1.64933
Wmpau6	ebi-a-GCST90001552	Naive CD8br %CD8br	Allergic rhinitis	Weighted mode	9	0.0929291	0.112433	0.432462	-0.127439	0.313298	1.09738	0.880347	1.36793
Wmpau6	ebi-a-GCST90001854	CD3 on CD39+ activated Treg	Allergic rhinitis	MR Egger	8	-0.0495205	0.453965	0.916692	-0.939292	0.840251	0.951686	0.390904	2.31695
Wmpau6	ebi-a-GCST90001854	CD3 on CD39+ activated Treg	Allergic rhinitis	Weighted median	8	0.0731704	0.146351	0.617098	-0.213677	0.360017	1.07591	0.80761	1.43335
Wmpau6	ebi-a-GCST90001854	CD3 on CD39+ activated Treg	Allergic rhinitis	Inverse variance weighted	8	0.0538816	0.112165	0.63096	-0.165963	0.273726	1.05536	0.847078	1.31485
Wmpau6	ebi-a-GCST90001854	CD3 on CD39+ activated Treg	Allergic rhinitis	Simple mode	8	0.0387942	0.178469	0.834118	-0.311005	0.388593	1.03956	0.73271	1.4749
Wmpau6	ebi-a-GCST90001854	CD3 on CD39+ activated Treg	Allergic rhinitis	Weighted mode	8	0.0740176	0.16007	0.657818	-0.239719	0.387755	1.07683	0.786849	1.47367
Wmpau6	ebi-a-GCST90001880	HVEM on CD45RA- CD4+	Allergic rhinitis	MR Egger	9	-0.460151	0.668592	0.513456	-1.77059	0.850288	0.631188	0.170232	2.34032
Wmpau6	ebi-a-GCST90001880	HVEM on CD45RA- CD4+	Allergic rhinitis	Weighted median	9	-0.240514	0.194628	0.216547	-0.621985	0.140957	0.786223	0.536878	1.15137
Wmpau6	ebi-a-GCST90001880	HVEM on CD45RA- CD4+	Allergic rhinitis	Inverse variance weighted	9	-0.128533	0.15127	0.395495	-0.425023	0.167956	0.879384	0.653755	1.18288
Wmpau6	ebi-a-GCST90001880	HVEM on CD45RA- CD4+	Allergic rhinitis	Simple mode	9	-0.206781	0.257394	0.444975	-0.711273	0.297711	0.813197	0.491019	1.34677
Wmpau6	ebi-a-GCST90001880	HVEM on CD45RA- CD4+	Allergic rhinitis	Weighted mode	9	-0.231194	0.217934	0.319734	-0.658344	0.195956	0.793585	0.517708	1.21647
