# Supplementary material for: Genetically predicted N-methylhydroxyproline levels mediate the association between naive CD8+ T cells and allergic rhinitis: a mediation Mendelian randomization study
Source: Front Immunol. 2024 May 23;15:1396246. doi: 10.3389/fimmu.2024.1396246 (PMC11153669; doi:10.3389/fimmu.2024.1396246)
Supplement: Supplementary file 6 [file Table_3.xlsx]

## Sheet: Sheet 1
Table 3, Sheet 1. Heterogeneity and horizontal pleiotropy analyses of three metabolite levels on AR
id.exposure	id.outcome	outcome	exposure	method1	Q1	Q_df1	Q_pval1	method2	Q2	Q_df2	Q_pval2	egger_intercept	se	pval	presso_global_test_p	Fmin
GCST90200177	Wmpau6	Allergic rhinitis	N-methylhydroxyproline levels	MR Egger	10.9549	14	0.689578	Inverse variance weighted	11.272	15	0.733085	-0.00863	0.0153237	0.582239	0.749	19.6823
GCST90200314	Wmpau6	Allergic rhinitis	N-acetylneuraminate levels	MR Egger	31.7978	30	0.376992	Inverse variance weighted	31.9312	31	0.420082	-0.00255	0.00718513	0.725218	0.47	19.5468
GCST90200685	Wmpau6	Allergic rhinitis	1-stearoyl-2-arachidonoyl-gpc (18:0/20:4) levels	MR Egger	32.274	35	0.600393	Inverse variance weighted	32.2745	36	0.646473	-8.9e-05	0.00401022	0.982423	0.729	19.5083

## Sheet: Sheet 2
Table 3, Sheet 2. MR estimates of three metabolite levels on AR
id.exposure	id.outcome	outcome	exposure	method	nsnp	b	se	Pval	lo_ci	up_ci	or	or_lci95	or_uci95	P_FDR
GCST90200177	Wmpau6	Allergic rhinitis	N-methylhydroxyproline levels	MR Egger	16	0.258793	0.119062	0.0473842	0.0254318	0.492154	1.29537	1.02576	1.63584
GCST90200177	Wmpau6	Allergic rhinitis	N-methylhydroxyproline levels	Weighted median	16	0.178714	0.071561	0.0125118	0.0384549	0.318974	1.19568	1.0392	1.37572
GCST90200177	Wmpau6	Allergic rhinitis	N-methylhydroxyproline levels	Inverse variance weighted	16	0.198113	0.0506522	9.18e-05	0.0988349	0.297391	1.2191	1.10388	1.34634	0.0642742
GCST90200177	Wmpau6	Allergic rhinitis	N-methylhydroxyproline levels	Simple mode	16	0.19026	0.113578	0.114621	-0.0323532	0.412873	1.20956	0.968165	1.51115
GCST90200177	Wmpau6	Allergic rhinitis	N-methylhydroxyproline levels	Weighted mode	16	0.171655	0.105679	0.125132	-0.0354754	0.378785	1.18727	0.965147	1.46051
GCST90200314	Wmpau6	Allergic rhinitis	N-acetylneuraminate levels	MR Egger	32	0.147809	0.0725931	0.0506497	0.00552663	0.290092	1.15929	1.00554	1.33655
GCST90200314	Wmpau6	Allergic rhinitis	N-acetylneuraminate levels	Weighted median	32	0.114325	0.0504208	0.0233646	0.0155004	0.21315	1.12112	1.01562	1.23757
GCST90200314	Wmpau6	Allergic rhinitis	N-acetylneuraminate levels	Inverse variance weighted	32	0.125109	0.0338109	0.000173055	0.0588394	0.191378	1.13327	1.0606	1.21092	0.0807589
GCST90200314	Wmpau6	Allergic rhinitis	N-acetylneuraminate levels	Simple mode	32	0.14666	0.0973044	0.141877	-0.044057	0.337376	1.15796	0.956899	1.40127
GCST90200314	Wmpau6	Allergic rhinitis	N-acetylneuraminate levels	Weighted mode	32	0.14666	0.0833498	0.0883482	-0.0167061	0.310025	1.15796	0.983433	1.36346
GCST90200685	Wmpau6	Allergic rhinitis	1-stearoyl-2-arachidonoyl-gpc (18:0/20:4) levels	MR Egger	37	0.0565042	0.0176119	0.00285466	0.0219849	0.0910234	1.05813	1.02223	1.09529
GCST90200685	Wmpau6	Allergic rhinitis	1-stearoyl-2-arachidonoyl-gpc (18:0/20:4) levels	Weighted median	37	0.0550192	0.0185766	0.00305894	0.0186091	0.0914293	1.05656	1.01878	1.09574
GCST90200685	Wmpau6	Allergic rhinitis	1-stearoyl-2-arachidonoyl-gpc (18:0/20:4) levels	Inverse variance weighted	37	0.056264	0.0138925	5.12e-05	0.0290346	0.0834934	1.05788	1.02946	1.08708	0.0717229
GCST90200685	Wmpau6	Allergic rhinitis	1-stearoyl-2-arachidonoyl-gpc (18:0/20:4) levels	Simple mode	37	0.0588176	0.0504857	0.251667	-0.0401344	0.15777	1.06058	0.96066	1.1709
GCST90200685	Wmpau6	Allergic rhinitis	1-stearoyl-2-arachidonoyl-gpc (18:0/20:4) levels	Weighted mode	37	0.0567886	0.0166519	0.00161498	0.024151	0.0894263	1.05843	1.02444	1.09355
