# Supplementary material for: Genetically predicted N-methylhydroxyproline levels mediate the association between naive CD8+ T cells and allergic rhinitis: a mediation Mendelian randomization study
Source: Front Immunol. 2024 May 23;15:1396246. doi: 10.3389/fimmu.2024.1396246 (PMC11153669; doi:10.3389/fimmu.2024.1396246)
Supplement: Supplementary file 7 [file Table_4.xlsx]

## Sheet: Sheet 1
Table 4, Sheet 1. Heterogeneity and horizontal pleiotropy analyses of three immune cell phenotypes on three metabolite levels
id.exposure	id.outcome	outcome	exposure	method1	Q1	Q_df1	Q_pval1	method2	Q2	Q_df2	Q_pval2	egger_intercept	se	pval	presso_global_test_p	Fmin
ebi-a-GCST90001552	GCST90200177	N-methylhydroxyproline levels	Naive CD8br %CD8br	MR Egger	34.7611	33	0.384052	Inverse variance weighted	35.7579	34	0.385824	-0.00573714	0.00589778	0.337748	0.421	19.5717
ebi-a-GCST90001552	GCST90200314	N-acetylneuraminate levels	Naive CD8br %CD8br	MR Egger	31.8225	33	0.525624	Inverse variance weighted	31.8755	34	0.57214	0.00113931	0.00495229	0.819467	0.488	19.5717
ebi-a-GCST90001552	GCST90200685	1-stearoyl-2-arachidonoyl-gpc (18:0/20:4) levels	Naive CD8br %CD8br	MR Egger	32.3488	33	0.499354	Inverse variance weighted	32.8743	34	0.522673	-0.00378008	0.00521432	0.473597	0.553	19.5717
ebi-a-GCST90001854	GCST90200177	N-methylhydroxyproline levels	CD3 on CD39+ activated Treg	MR Egger	22.0596	23	0.516657	Inverse variance weighted	22.7348	24	0.535493	0.00743144	0.00904357	0.419663	0.598	19.6236
ebi-a-GCST90001854	GCST90200314	N-acetylneuraminate levels	CD3 on CD39+ activated Treg	MR?Egger	29.7258	21	0.0976374	Inverse?variance?weighted	30.6981	22	0.102461	0.00944191	0.0113926	0.416554	0.075	19.6236
ebi-a-GCST90001854	GCST90200685	1-stearoyl-2-arachidonoyl-gpc (18:0/20:4) levels	CD3 on CD39+ activated Treg	MR Egger	14.4033	23	0.914737	Inverse variance weighted	15.0724	24	0.918621	0.00671399	0.00820779	0.42175	0.912	19.6236
ebi-a-GCST90001880	GCST90200177	N-methylhydroxyproline levels	HVEM on CD45RA- CD4+	MR Egger	19.1307	16	0.261942	Inverse variance weighted	24.1192	17	0.116232	-0.0231667	0.0113419	0.0579315	0.124	19.9676
ebi-a-GCST90001880	GCST90200314	N-acetylneuraminate levels	HVEM on CD45RA- CD4+	MR Egger	17.3317	16	0.364455	Inverse variance weighted	17.7385	17	0.405517	0.00568715	0.00928052	0.548617	0.435	19.9676
ebi-a-GCST90001880	GCST90200685	1-stearoyl-2-arachidonoyl-gpc (18:0/20:4) levels	HVEM on CD45RA- CD4+	MR Egger	8.67995	16	0.926006	Inverse variance weighted	10.5291	17	0.87997	-0.012773	0.00939301	0.192734	0.902	19.9676

## Sheet: Sheet 2
Table 4, Sheet 2. MR estimates of three immune cell phenotypes on three metabolite levels
id.exposure	id.outcome	outcome	exposure	method	nsnp	b	se	pval	lo_ci	up_ci	or	or_lci95	or_uci95
ebi-a-GCST90001552	GCST90200177	N-methylhydroxyproline levels	Naive CD8br %CD8br	MR Egger	35	-0.0231348	0.0130463	0.0854128	-0.0487056	0.00243603	0.977131	0.952461	1.00244
ebi-a-GCST90001552	GCST90200177	N-methylhydroxyproline levels	Naive CD8br %CD8br	Weighted median	35	-0.0182956	0.0163785	0.263973	-0.0503974	0.0138062	0.981871	0.950851	1.0139
ebi-a-GCST90001552	GCST90200177	N-methylhydroxyproline levels	Naive CD8br %CD8br	Inverse variance weighted	35	-0.0293089	0.0111059	0.00831381	-0.0510764	-0.00754146	0.971116	0.950206	0.992487
ebi-a-GCST90001552	GCST90200177	N-methylhydroxyproline levels	Naive CD8br %CD8br	Simple mode	35	-0.0210378	0.0234772	0.376503	-0.0670532	0.0249775	0.979182	0.935145	1.02529
ebi-a-GCST90001552	GCST90200177	N-methylhydroxyproline levels	Naive CD8br %CD8br	Weighted mode	35	-0.0169813	0.0136948	0.223472	-0.0438231	0.00986051	0.983162	0.957123	1.00991
ebi-a-GCST90001552	GCST90200314	N-acetylneuraminate levels	Naive CD8br %CD8br	MR Egger	35	-0.0134371	0.0109644	0.229055	-0.0349274	0.00805318	0.986653	0.965676	1.00809
ebi-a-GCST90001552	GCST90200314	N-acetylneuraminate levels	Naive CD8br %CD8br	Weighted median	35	-0.0136064	0.0159619	0.393977	-0.0448918	0.017679	0.986486	0.956101	1.01784
ebi-a-GCST90001552	GCST90200314	N-acetylneuraminate levels	Naive CD8br %CD8br	Inverse variance weighted	35	-0.0122126	0.00958582	0.202654	-0.0310008	0.00657562	0.987862	0.969475	1.0066
ebi-a-GCST90001552	GCST90200314	N-acetylneuraminate levels	Naive CD8br %CD8br	Simple mode	35	-0.0184286	0.0245434	0.457905	-0.0665337	0.0296766	0.98174	0.935631	1.03012
ebi-a-GCST90001552	GCST90200314	N-acetylneuraminate levels	Naive CD8br %CD8br	Weighted mode	35	-0.0198625	0.0140192	0.165636	-0.0473401	0.00761504	0.980333	0.953763	1.00764
ebi-a-GCST90001552	GCST90200685	1-stearoyl-2-arachidonoyl-gpc (18:0/20:4) levels	Naive CD8br %CD8br	MR Egger	35	0.0112258	0.0115587	0.338513	-0.0114292	0.0338809	1.01129	0.988636	1.03446
ebi-a-GCST90001552	GCST90200685	1-stearoyl-2-arachidonoyl-gpc (18:0/20:4) levels	Naive CD8br %CD8br	Weighted median	35	0.00295989	0.014272	0.835705	-0.0250133	0.0309331	1.00296	0.975297	1.03142
ebi-a-GCST90001552	GCST90200685	1-stearoyl-2-arachidonoyl-gpc (18:0/20:4) levels	Naive CD8br %CD8br	Inverse variance weighted	35	0.00715404	0.0101023	0.478846	-0.0126464	0.0269545	1.00718	0.987433	1.02732
ebi-a-GCST90001552	GCST90200685	1-stearoyl-2-arachidonoyl-gpc (18:0/20:4) levels	Naive CD8br %CD8br	Simple mode	35	0.0176516	0.0195653	0.373302	-0.0206963	0.0559996	1.01781	0.979516	1.0576
ebi-a-GCST90001552	GCST90200685	1-stearoyl-2-arachidonoyl-gpc (18:0/20:4) levels	Naive CD8br %CD8br	Weighted mode	35	0.00395142	0.012434	0.752586	-0.0204192	0.028322	1.00396	0.979788	1.02873
ebi-a-GCST90001854	GCST90200177	N-methylhydroxyproline levels	CD3 on CD39+ activated Treg	MR Egger	25	-0.0245229	0.0288877	0.404683	-0.0811427	0.0320969	0.975775	0.922062	1.03262
ebi-a-GCST90001854	GCST90200177	N-methylhydroxyproline levels	CD3 on CD39+ activated Treg	Weighted median	25	0.00209362	0.0238965	0.930185	-0.0447434	0.0489307	1.0021	0.956243	1.05015
ebi-a-GCST90001854	GCST90200177	N-methylhydroxyproline levels	CD3 on CD39+ activated Treg	Inverse variance weighted	25	-0.00528519	0.016924	0.75482	-0.0384562	0.0278858	0.994729	0.962274	1.02828
ebi-a-GCST90001854	GCST90200177	N-methylhydroxyproline levels	CD3 on CD39+ activated Treg	Simple mode	25	-0.00575334	0.0366388	0.876536	-0.0775654	0.0660587	0.994263	0.925367	1.06829
ebi-a-GCST90001854	GCST90200177	N-methylhydroxyproline levels	CD3 on CD39+ activated Treg	Weighted mode	25	-0.000761223	0.0222492	0.97299	-0.0443697	0.0428472	0.999239	0.9566	1.04378
ebi-a-GCST90001854	GCST90200314	N-acetylneuraminate levels	CD3 on CD39+ activated Treg	MR Egger	23	-0.0651972	0.0467541	0.177754	-0.156835	0.0264408	0.936883	0.854845	1.02679
ebi-a-GCST90001854	GCST90200314	N-acetylneuraminate levels	CD3 on CD39+ activated Treg	Weighted median	23	-0.0650301	0.0292619	0.0262602	-0.122383	-0.00767663	0.937039	0.884809	0.992353
ebi-a-GCST90001854	GCST90200314	N-acetylneuraminate levels	CD3 on CD39+ activated Treg	Inverse variance weighted	23	-0.0316808	0.01972	0.108158	-0.070332	0.00697047	0.968816	0.932084	1.007
ebi-a-GCST90001854	GCST90200314	N-acetylneuraminate levels	CD3 on CD39+ activated Treg	Simple mode	23	-0.0640639	0.0640351	0.327971	-0.189573	0.0614449	0.937945	0.827313	1.06337
ebi-a-GCST90001854	GCST90200314	N-acetylneuraminate levels	CD3 on CD39+ activated Treg	Weighted mode	23	-0.0888974	0.0509765	0.0951374	-0.188811	0.0110166	0.91494	0.827943	1.01108
ebi-a-GCST90001854	GCST90200685	1-stearoyl-2-arachidonoyl-gpc (18:0/20:4) levels	CD3 on CD39+ activated Treg	MR Egger	25	-0.0232897	0.026269	0.384478	-0.0747769	0.0281974	0.976979	0.927951	1.0286
ebi-a-GCST90001854	GCST90200685	1-stearoyl-2-arachidonoyl-gpc (18:0/20:4) levels	CD3 on CD39+ activated Treg	Weighted median	25	0.00566818	0.0220388	0.797031	-0.0375278	0.0488642	1.00568	0.963168	1.05008
ebi-a-GCST90001854	GCST90200685	1-stearoyl-2-arachidonoyl-gpc (18:0/20:4) levels	CD3 on CD39+ activated Treg	Inverse variance weighted	25	-0.00586242	0.0153677	0.702849	-0.0359831	0.0242582	0.994155	0.964657	1.02455
ebi-a-GCST90001854	GCST90200685	1-stearoyl-2-arachidonoyl-gpc (18:0/20:4) levels	CD3 on CD39+ activated Treg	Simple mode	25	-0.0112325	0.0368553	0.763166	-0.083469	0.061004	0.98883	0.91992	1.0629
ebi-a-GCST90001854	GCST90200685	1-stearoyl-2-arachidonoyl-gpc (18:0/20:4) levels	CD3 on CD39+ activated Treg	Weighted mode	25	0.000730213	0.0224172	0.974284	-0.0432075	0.0446679	1.00073	0.957713	1.04568
ebi-a-GCST90001880	GCST90200177	N-methylhydroxyproline levels	HVEM on CD45RA- CD4+	MR Egger	18	0.0721066	0.0337827	0.0486265	0.00589262	0.138321	1.07477	1.00591	1.14834
ebi-a-GCST90001880	GCST90200177	N-methylhydroxyproline levels	HVEM on CD45RA- CD4+	Weighted median	18	0.01786	0.0250427	0.475732	-0.0312236	0.0669437	1.01802	0.969259	1.06924
ebi-a-GCST90001880	GCST90200177	N-methylhydroxyproline levels	HVEM on CD45RA- CD4+	Inverse variance weighted	18	0.0142432	0.016832	0.397444	-0.0187476	0.0472339	1.01435	0.981427	1.04837
ebi-a-GCST90001880	GCST90200177	N-methylhydroxyproline levels	HVEM on CD45RA- CD4+	Simple mode	18	0.00436631	0.046263	0.925911	-0.0863091	0.0950417	1.00438	0.917311	1.0997
ebi-a-GCST90001880	GCST90200177	N-methylhydroxyproline levels	HVEM on CD45RA- CD4+	Weighted mode	18	0.0287128	0.0349917	0.423255	-0.0398709	0.0972965	1.02913	0.960913	1.10219
ebi-a-GCST90001880	GCST90200314	N-acetylneuraminate levels	HVEM on CD45RA- CD4+	MR Egger	18	-0.0170195	0.0276506	0.546868	-0.0712148	0.0371757	0.983124	0.931262	1.03788
ebi-a-GCST90001880	GCST90200314	N-acetylneuraminate levels	HVEM on CD45RA- CD4+	Weighted median	18	-0.00847017	0.0209828	0.686453	-0.0495964	0.032656	0.991566	0.951613	1.0332
ebi-a-GCST90001880	GCST90200314	N-acetylneuraminate levels	HVEM on CD45RA- CD4+	Inverse variance weighted	18	-0.00281455	0.0144836	0.84592	-0.0312024	0.0255732	0.997189	0.969279	1.0259
ebi-a-GCST90001880	GCST90200314	N-acetylneuraminate levels	HVEM on CD45RA- CD4+	Simple mode	18	0.032783	0.0346417	0.357232	-0.0351148	0.100681	1.03333	0.965495	1.10592
ebi-a-GCST90001880	GCST90200314	N-acetylneuraminate levels	HVEM on CD45RA- CD4+	Weighted mode	18	-0.0117571	0.0259978	0.656817	-0.0627127	0.0391985	0.988312	0.939213	1.03998
ebi-a-GCST90001880	GCST90200685	1-stearoyl-2-arachidonoyl-gpc (18:0/20:4) levels	HVEM on CD45RA- CD4+	MR Egger	18	0.0288188	0.0279961	0.318609	-0.0260535	0.0836912	1.02924	0.974283	1.08729
ebi-a-GCST90001880	GCST90200685	1-stearoyl-2-arachidonoyl-gpc (18:0/20:4) levels	HVEM on CD45RA- CD4+	Weighted median	18	-0.00090957	0.0213603	0.966034	-0.0427757	0.0409566	0.999091	0.958126	1.04181
ebi-a-GCST90001880	GCST90200685	1-stearoyl-2-arachidonoyl-gpc (18:0/20:4) levels	HVEM on CD45RA- CD4+	Inverse variance weighted	18	-0.00309824	0.0152607	0.839119	-0.0330092	0.0268127	0.996907	0.96753	1.02718
ebi-a-GCST90001880	GCST90200685	1-stearoyl-2-arachidonoyl-gpc (18:0/20:4) levels	HVEM on CD45RA- CD4+	Simple mode	18	-0.00125754	0.0314483	0.968569	-0.0628962	0.0603811	0.998743	0.939041	1.06224
ebi-a-GCST90001880	GCST90200685	1-stearoyl-2-arachidonoyl-gpc (18:0/20:4) levels	HVEM on CD45RA- CD4+	Weighted mode	18	-0.00207805	0.0275313	0.940714	-0.0560393	0.0518832	0.997924	0.945502	1.05325
